# Supplementary material for: A High Temperature Drop-On-Demand Droplet Generator for Metallic Melts
Source: Micromachines (Basel). 2019 Jul 17;10(7):477. doi: 10.3390/mi10070477 (PMC6680520; doi:10.3390/mi10070477)
Supplement: Supplementary file 1 [file micromachines-10-00477-s001.zip]

Archive with 3 entries (2 files):
- 1_3505_4ms.mp4
- __MACOSX/
- __MACOSX/._1_3505_4ms.mp4
